# Supplementary material for: Spatial Dispersal of Epstein–Barr Virus in South America Reveals an African American Variant in Brazilian Lymphomas
Source: Viruses. 2022 Aug 12;14(8):1762. doi: 10.3390/v14081762 (PMC9412316; doi:10.3390/v14081762)
Supplement: Supplementary file 1 [file viruses-14-01762-s001.zip]

Archive with 2 entries (2 files):
- Supplementary Tables S1-S6 Figures S1,S2.pdf
- Tables S7-S9.xlsx
