# Supplementary material for: Spatial Dispersal of Epstein–Barr Virus in South America Reveals an African American Variant in Brazilian Lymphomas
Source: Viruses. 2022 Aug 12;14(8):1762. doi: 10.3390/v14081762 (PMC9412316; doi:10.3390/v14081762)
Supplement: Supplementary file 1 [file viruses-14-01762-s001.zip › Tables S7-S9.xlsx]

## Sheet: Table S7
Table S7
Demographic and clinic data of EBV+ population
Genbank	Sample ID	Year	Tissue	Tumour diagnosis	Case	Country up to 18 years old	Sex	Age
ON596440	ACBR01	2018	saliva	no	asymptomatic carrier	Brazil	Female	25
ON596441	ACBR02	2018	saliva	no	asymptomatic carrier	Brazil	Male	25
ON596442	ACBR03	2018	saliva	no	asymptomatic carrier	Brazil	Female	29
ON596443	ACBR04	2018	saliva	no	asymptomatic carrier	Brazil	Female	20
ON596444	ACBR05	2018	saliva	no	asymptomatic carrier	Brazil	Female	25
ON596445	ACBR06	2018	saliva	no	asymptomatic carrier	Brazil	Male	76
ON596446	ACBR07	2018	saliva	no	asymptomatic carrier	Brazil	Male	49
ON596447	ACBR08	2018	saliva	no	asymptomatic carrier	Brazil	Female	14
ON596448	ACBR09	2018	saliva	no	asymptomatic carrier	Brazil	Female	55
ON596449	ACBR10	2018	saliva	no	asymptomatic carrier	Brazil	Female	53
ON596450	ACBR11	2018	saliva	no	asymptomatic carrier	Brazil	Male	27
ON596451	ACBR12	2018	saliva	no	asymptomatic carrier	Brazil	Female	18
ON596452	ACBR13	2018	saliva	no	asymptomatic carrier	Brazil	Female	49
ON596453	ACBR14	2018	saliva	no	asymptomatic carrier	Brazil	Male	18
ON596454	ACBR15	2018	saliva	no	asymptomatic carrier	Brazil	Male	34
ON596455	ACBR16	2018	saliva	no	asymptomatic carrier	Guinea-Bissau	Male	30
ON596456	ACBR17	2018	saliva	no	asymptomatic carrier	Angola	Male	25
ON596457	ACBR18	2018	saliva	no	asymptomatic carrier	Brazil	Female	48
ON596458	ACBR19	2018	saliva	no	asymptomatic carrier	Brazil	Female	31
ON596459	ACBR20	2018	saliva	no	asymptomatic carrier	Brazil	Female	24
ON596460	ACBR21	2018	saliva	no	asymptomatic carrier	Brazil	Female	26
ON596461	ACBR22	2018	saliva	no	asymptomatic carrier	Brazil	Female	53
ON596462	ACBR23	2018	saliva	no	asymptomatic carrier	Brazil	Female	6
ON596463	ACBR24	2018	saliva	no	asymptomatic carrier	Brazil	Female	21
ON596464	ACBR25	2018	saliva	no	asymptomatic carrier	Brazil	Female	32
ON596465	ACBR26	2018	saliva	no	asymptomatic carrier	Brazil	Male	29
ON596466	ACBR27	2018	saliva	no	asymptomatic carrier	Brazil	Female	94
ON596467	ACBR28	2018	saliva	no	asymptomatic carrier	Brazil	Male	53
ON596468	ACBR29	2018	saliva	no	asymptomatic carrier	Brazil	Male	68
ON596469	ACBR30	2018	saliva	no	asymptomatic carrier	Brazil	Male	24
ON596470	ACBR31	2018	saliva	no	asymptomatic carrier	Peru	Female	9
ON596471	ACBR32	2018	saliva	no	asymptomatic carrier	Brazil	Female	26
ON596472	ACBR33	2018	saliva	no	asymptomatic carrier	Brazil	Male	31
ON596473	ACBR34	2018	saliva	no	asymptomatic carrier	Brazil	Male	25
ON596474	ACBR35	2018	saliva	no	asymptomatic carrier	Brazil	Female	24
ON596475	ACBR36	2018	saliva	no	asymptomatic carrier	Brazil	Male	41
ON596476	ACBR37	2019	saliva	no	asymptomatic carrier	Brazil	Female	4
ON596477	ACBR38	2019	saliva	no	asymptomatic carrier	Brazil	Male	26
ON596478	ACBR39	2019	saliva	no	asymptomatic carrier	Brazil	Female	22
ON596479	ACBR40	2019	saliva	no	asymptomatic carrier	Brazil	Female	21
ON596480	ACBR41	2019	saliva	no	asymptomatic carrier	Brazil	Female	68
ON596481	ACBR42	2019	saliva	no	asymptomatic carrier	Brazil	Female	24
ON596482	ACBR43	2019	saliva	no	asymptomatic carrier	Brazil	Female	20
ON596483	ACBR44	2019	saliva	no	asymptomatic carrier	Brazil	Female	49
ON596484	ACBR45	2019	saliva	no	asymptomatic carrier	Brazil	Female	60
ON596485	RLHBR01	2002	lymph node	reactive lymphoid hyperplasia	benign case	Brazil	Male	37
ON596486	RLHBR02	2004	lymph node	reactive lymphoid hyperplasia	benign case	Brazil	Male	45
ON596487	RLHBR03	2005	lymph node	reactive lymphoid hyperplasia	benign case	Brazil	Male	38
ON596488	RLHBR04	2005	lymph node	reactive lymphoid hyperplasia	benign case	Brazil	Male	13
ON596489	BLBR01	1995	lymph node	Burkitt lymphoma	malignant case	Brazil	Female	3
ON596490	BLBR02	2001	lymph node	Burkitt lymphoma	malignant case	Brazil	Male	5
ON596491	BLBR03	2002	lymph node	Burkitt lymphoma	malignant case	Brazil	Male	3
ON596492	BLBR04	2003	lymph node	Burkitt lymphoma	malignant case	Brazil	Female	4
ON596493	BLBR05	2019	lymph node	Burkitt lymphoma	malignant case	Brazil	Male	5
ON596494	BLBR06	2005	lymph node	Burkitt lymphoma	malignant case	Brazil	Male	5
ON596495	BLBR07	2007	lymph node	Burkitt lymphoma	malignant case	Brazil	Female	3
ON596496	CHLBR01	2002	lymph node	classic Hodgkin lymphoma	malignant case	Brazil	Female	79
ON596497	CHLBR02	2002	lymph node	classic Hodgkin lymphoma	malignant case	Brazil	Male	49
ON596498	CHLBR03	2002	lymph node	classic Hodgkin lymphoma	malignant case	Brazil	Male	26
ON596499	CHLBR04	2002	lymph node	classic Hodgkin lymphoma	malignant case	Brazil	Male	54
ON596500	CHLBR05	2002	lymph node	classic Hodgkin lymphoma	malignant case	Brazil	Male	8
ON596501	CHLBR06	2002	lymph node	classic Hodgkin lymphoma	malignant case	Brazil	Male	4
ON596502	CHLBR07	2002	lymph node	classic Hodgkin lymphoma	malignant case	Brazil	Male	12
ON596503	CHLBR08	2003	lymph node	classic Hodgkin lymphoma	malignant case	Brazil	Female	23
ON596504	CHLBR09	2003	lymph node	classic Hodgkin lymphoma	malignant case	Brazil	Male	31
ON596505	CHLBR10	2003	lymph node	classic Hodgkin lymphoma	malignant case	Brazil	Male	14
ON596506	CHLBR11	2004	lymph node	classic Hodgkin lymphoma	malignant case	Brazil	Male	21
ON596507	CHLBR12	2004	lymph node	classic Hodgkin lymphoma	malignant case	Brazil	Female	49
ON596508	CHLBR13	2004	lymph node	classic Hodgkin lymphoma	malignant case	Brazil	Female	64
ON596509	CHLBR14	2004	lymph node	classic Hodgkin lymphoma	malignant case	Brazil	Male	62
ON596510	CHLBR15	2004	lymph node	classic Hodgkin lymphoma	malignant case	Brazil	Male	27
ON596511	CHLBR16	2004	lymph node	classic Hodgkin lymphoma	malignant case	Brazil	Male	27
ON596512	CHLBR17	2005	lymph node	classic Hodgkin lymphoma	malignant case	Brazil	Male	67
ON596513	CHLBR18	2005	lymph node	classic Hodgkin lymphoma	malignant case	Brazil	Male	39
ON596514	CHLBR19	2005	lymph node	classic Hodgkin lymphoma	malignant case	Brazil	Female	42
ON596515	CHLBR20	2005	lymph node	classic Hodgkin lymphoma	malignant case	Brazil	Male	59
ON596516	CHLBR21	2005	lymph node	classic Hodgkin lymphoma	malignant case	Brazil	Male	11
ON596517	CHLBR22	2005	lymph node	classic Hodgkin lymphoma	malignant case	Brazil	Male	33
ON596518	CHLBR23	2005	lymph node	classic Hodgkin lymphoma	malignant case	Brazil	Female	23
ON596519	CHLBR24	2005	lymph node	classic Hodgkin lymphoma	malignant case	Brazil	Male	37
ON596520	CHLBR25	2005	lymph node	classic Hodgkin lymphoma	malignant case	Brazil	Male	59
ON596521	CHLBR26	2005	lymph node	classic Hodgkin lymphoma	malignant case	Brazil	Male	19

## Sheet: Table S8
Table S8
List of LMP-1 reference sequences from Genbank
Accession Number	Name	Geographic origin	Type
NC007605	B95-8	Not applicable	Reference sequence and prototype
V01555	B95-8	United States	Lineage
DQ279927	AG876	Ghanna	Reference sequence and lineage
KC207814	Mutu	Kenya	Lineage
LN827545	Daudi	Kenya	Lineage
KF717093	Raji	Nigeria	Lineage
AY961628	GD1	China	Lineage
HQ020558	GD2	China	Lineage
AF304432	Cao	China	Lineage
KC207813	Akata	Japan	Prototype
AY337723	China1	Not applicable	Prototype
AY337724	China2	Not applicable	Prototype
AY337722	Med+	Not applicable	Prototype
AY337721	Med_	Not applicable	Prototype
AY337726	NC	Not applicable	Prototype
AY337725	Alaskan	Not applicable	Prototype
JQ009376	HKNPC1	Hong Kong	Lineage
KF373730	M81	Hong Kong	Lineage
KY118032	RH14|Argentine	Argentina	Biopsy

## Sheet: Table S9
Table S9
List of LMP1 reference and geographic sequences from Genbank to worldwide phylogeny
Accession Number	Continent	Geographic origin	Year	Query
DQ279927	Africa	Ghanna	1981	Annotated as LMP1 up to 1100 bp size
KP968262	Africa	Ghanna	1976	Annotated as LMP1 up to 1100 bp size
KP968263	Africa	Ghanna	1990	Annotated as LMP1 up to 1100 bp size
KP968264	Africa	Ghanna	1981	Annotated as LMP1 up to 1100 bp size
KR063342	Africa	Ghanna	1981	Annotated as LMP1 up to 1100 bp size
KC207814	Africa	Kenya	1990	Annotated as LMP1 up to 1100 bp size
LN827545	Africa	Kenya	1968	Annotated as LMP1 up to 1100 bp size
KF717093	Africa	Nigeria	1965	Annotated as LMP1 up to 1100 bp size
AB850647	Asian	China	2012	Annotated as LMP1 up to 1100 bp size
AB850654	Asian	China	2012	Annotated as LMP1 up to 1100 bp size
AF304432	Asian	China	1991	Annotated as LMP1 up to 1100 bp size
AY601307	Asian	China	Not available	Annotated as LMP1 up to 1100 bp size
AY601308	Asian	China	Not available	Annotated as LMP1 up to 1100 bp size
AY601309	Asian	China	Not available	Annotated as LMP1 up to 1100 bp size
AY601310	Asian	China	Not available	Annotated as LMP1 up to 1100 bp size
AY601311	Asian	China	Not available	Annotated as LMP1 up to 1100 bp size
AY601312	Asian	China	Not available	Annotated as LMP1 up to 1100 bp size
AY601313	Asian	China	Not available	Annotated as LMP1 up to 1100 bp size
AY601314	Asian	China	Not available	Annotated as LMP1 up to 1100 bp size
AY601315	Asian	China	Not available	Annotated as LMP1 up to 1100 bp size
AY601329	Asian	China	Not available	Annotated as LMP1 up to 1100 bp size
AY601330	Asian	China	Not available	Annotated as LMP1 up to 1100 bp size
AY601331	Asian	China	Not available	Annotated as LMP1 up to 1100 bp size
AY601332	Asian	China	Not available	Annotated as LMP1 up to 1100 bp size
AY601333	Asian	China	Not available	Annotated as LMP1 up to 1100 bp size
AY601334	Asian	China	Not available	Annotated as LMP1 up to 1100 bp size
AY601335	Asian	China	Not available	Annotated as LMP1 up to 1100 bp size
AY601336	Asian	China	Not available	Annotated as LMP1 up to 1100 bp size
AY601337	Asian	China	Not available	Annotated as LMP1 up to 1100 bp size
AY601338	Asian	China	Not available	Annotated as LMP1 up to 1100 bp size
AY961628	Asian	China	1998	Annotated as LMP1 up to 1100 bp size
EF419184	Asian	China	Not available	Annotated as LMP1 up to 1100 bp size
EF419185	Asian	China	Not available	Annotated as LMP1 up to 1100 bp size
EF419186	Asian	China	Not available	Annotated as LMP1 up to 1100 bp size
EF419187	Asian	China	Not available	Annotated as LMP1 up to 1100 bp size
EF419188	Asian	China	Not available	Annotated as LMP1 up to 1100 bp size
EF419189	Asian	China	Not available	Annotated as LMP1 up to 1100 bp size
EF419190	Asian	China	Not available	Annotated as LMP1 up to 1100 bp size
EF419191	Asian	China	Not available	Annotated as LMP1 up to 1100 bp size
EF419192	Asian	China	Not available	Annotated as LMP1 up to 1100 bp size
EF419193	Asian	China	Not available	Annotated as LMP1 up to 1100 bp size
EF419194	Asian	China	Not available	Annotated as LMP1 up to 1100 bp size
EF419195	Asian	China	Not available	Annotated as LMP1 up to 1100 bp size
EF419196	Asian	China	Not available	Annotated as LMP1 up to 1100 bp size
EF419197	Asian	China	Not available	Annotated as LMP1 up to 1100 bp size
EF419198	Asian	China	Not available	Annotated as LMP1 up to 1100 bp size
EF419199	Asian	China	Not available	Annotated as LMP1 up to 1100 bp size
EF419200	Asian	China	Not available	Annotated as LMP1 up to 1100 bp size
EF419201	Asian	China	Not available	Annotated as LMP1 up to 1100 bp size
EF419202	Asian	China	Not available	Annotated as LMP1 up to 1100 bp size
EF419203	Asian	China	Not available	Annotated as LMP1 up to 1100 bp size
EF419204	Asian	China	Not available	Annotated as LMP1 up to 1100 bp size
EU000386	Asian	China	Not available	Annotated as LMP1 up to 1100 bp size
EU000387	Asian	China	Not available	Annotated as LMP1 up to 1100 bp size
EU000388	Asian	China	Not available	Annotated as LMP1 up to 1100 bp size
EU000389	Asian	China	Not available	Annotated as LMP1 up to 1100 bp size
HQ020558	Asian	China	2008	Annotated as LMP1 up to 1100 bp size
KC617875	Asian	China	2011	Annotated as LMP1 up to 1100 bp size
KT823506	Asian	China	2014	Annotated as LMP1 up to 1100 bp size
KT823507	Asian	China	2014	Annotated as LMP1 up to 1100 bp size
KT823508	Asian	China	2014	Annotated as LMP1 up to 1100 bp size
KT823509	Asian	China	2014	Annotated as LMP1 up to 1100 bp size
KX674064	Asian	China	2011	Annotated as LMP1 up to 1100 bp size
KX674065	Asian	China	2011	Annotated as LMP1 up to 1100 bp size
MK637833	Asian	China	2015	Annotated as LMP1 up to 1100 bp size
MK637834	Asian	China	2015	Annotated as LMP1 up to 1100 bp size
MK637835	Asian	China	2015	Annotated as LMP1 up to 1100 bp size
MK637836	Asian	China	2015	Annotated as LMP1 up to 1100 bp size
MK637837	Asian	China	2015	Annotated as LMP1 up to 1100 bp size
MK637838	Asian	China	2015	Annotated as LMP1 up to 1100 bp size
MK637839	Asian	China	2016	Annotated as LMP1 up to 1100 bp size
MK637840	Asian	China	2016	Annotated as LMP1 up to 1100 bp size
MK637841	Asian	China	2017	Annotated as LMP1 up to 1100 bp size
MK637842	Asian	China	2017	Annotated as LMP1 up to 1100 bp size
MK637843	Asian	China	2017	Annotated as LMP1 up to 1100 bp size
MK637844	Asian	China	2017	Annotated as LMP1 up to 1100 bp size
MK637845	Asian	China	2018	Annotated as LMP1 up to 1100 bp size
MK637846	Asian	China	2018	Annotated as LMP1 up to 1100 bp size
MK637847	Asian	China	2017	Annotated as LMP1 up to 1100 bp size
MK637848	Asian	China	2018	Annotated as LMP1 up to 1100 bp size
AB828190	Asian	China	Not available	Annotated as LMP1 up to 1100 bp size
HQ020558	Asian	China	2009	Annotated as LMP1 up to 1100 bp size
AY519199	Asian	Hong Kong	Not available	Annotated as LMP1 up to 1100 bp size
JQ009376	Asian	Hong Kong	2008	Annotated as LMP1 up to 1100 bp size
KF373730	Asian	Hong Kong	1970	Annotated as LMP1 up to 1100 bp size
KC207813	Asian	Japan	1984	Annotated as LMP1 up to 1100 bp size
LC467962	Asian	Japan	2019	Annotated as LMP1 up to 1100 bp size
LC467963	Asian	Japan	2019	Annotated as LMP1 up to 1100 bp size
LC467964	Asian	Japan	2019	Annotated as LMP1 up to 1100 bp size
KP735248	Asian	Republic of Korea	2021	Annotated as LMP1 up to 1100 bp size
KX674066	Asian	Republic of Korea	2008	Annotated as LMP1 up to 1100 bp size
KX674067	Asian	Republic of Korea	2021	Annotated as LMP1 up to 1100 bp size
MZ337823	Asian	Republic of Korea	2020	Annotated as LMP1 up to 1100 bp size
AY442284	Asian	Taiwan	Not available	Annotated as LMP1 up to 1100 bp size
AY442285	Asian	Taiwan	Not available	Annotated as LMP1 up to 1100 bp size
AY442286	Asian	Taiwan	Not available	Annotated as LMP1 up to 1100 bp size
AY601316	Asian	Taiwan	Not available	Annotated as LMP1 up to 1100 bp size
AY601317	Asian	Taiwan	Not available	Annotated as LMP1 up to 1100 bp size
AY601318	Asian	Taiwan	Not available	Annotated as LMP1 up to 1100 bp size
AY601319	Asian	Taiwan	Not available	Annotated as LMP1 up to 1100 bp size
AY601320	Asian	Taiwan	Not available	Annotated as LMP1 up to 1100 bp size
AY601321	Asian	Taiwan	Not available	Annotated as LMP1 up to 1100 bp size
AY601322	Asian	Taiwan	Not available	Annotated as LMP1 up to 1100 bp size
AY601323	Asian	Taiwan	Not available	Annotated as LMP1 up to 1100 bp size
AY601324	Asian	Taiwan	Not available	Annotated as LMP1 up to 1100 bp size
AY601325	Asian	Taiwan	Not available	Annotated as LMP1 up to 1100 bp size
AY601326	Asian	Taiwan	Not available	Annotated as LMP1 up to 1100 bp size
AY601327	Asian	Taiwan	Not available	Annotated as LMP1 up to 1100 bp size
AY601328	Asian	Taiwan	Not available	Annotated as LMP1 up to 1100 bp size
AY601339	Asian	Taiwan	Not available	Annotated as LMP1 up to 1100 bp size
AY601340	Asian	Taiwan	Not available	Annotated as LMP1 up to 1100 bp size
AY601341	Asian	Taiwan	Not available	Annotated as LMP1 up to 1100 bp size
AY601342	Asian	Taiwan	Not available	Annotated as LMP1 up to 1100 bp size
AY601343	Asian	Taiwan	Not available	Annotated as LMP1 up to 1100 bp size
AY601344	Asian	Taiwan	Not available	Annotated as LMP1 up to 1100 bp size
AY601345	Asian	Taiwan	Not available	Annotated as LMP1 up to 1100 bp size
AY601346	Asian	Taiwan	Not available	Annotated as LMP1 up to 1100 bp size
HM366148	Asian	Taiwan	2009	Annotated as LMP1 up to 1100 bp size
JQ240434	Europe	Switzerland	2010	Annotated as LMP1 up to 1100 bp size
JQ240435	Europe	Switzerland	2010	Annotated as LMP1 up to 1100 bp size
JQ240436	Europe	Switzerland	2010	Annotated as LMP1 up to 1100 bp size
JQ240437	Europe	Switzerland	2010	Annotated as LMP1 up to 1100 bp size
JQ240438	Europe	Switzerland	2010	Annotated as LMP1 up to 1100 bp size
JQ240439	Europe	Switzerland	2010	Annotated as LMP1 up to 1100 bp size
JQ240440	Europe	Switzerland	2010	Annotated as LMP1 up to 1100 bp size
JQ240441	Europe	Switzerland	2010	Annotated as LMP1 up to 1100 bp size
JQ240442	Europe	Switzerland	2010	Annotated as LMP1 up to 1100 bp size
JQ240443	Europe	Switzerland	2010	Annotated as LMP1 up to 1100 bp size
JQ240444	Europe	Switzerland	2010	Annotated as LMP1 up to 1100 bp size
JQ240445	Europe	Switzerland	2010	Annotated as LMP1 up to 1100 bp size
JQ240446	Europe	Switzerland	2010	Annotated as LMP1 up to 1100 bp size
JQ240447	Europe	Switzerland	2010	Annotated as LMP1 up to 1100 bp size
JQ240448	Europe	Switzerland	2010	Annotated as LMP1 up to 1100 bp size
JQ240449	Europe	Switzerland	2010	Annotated as LMP1 up to 1100 bp size
JQ240450	Europe	Switzerland	2010	Annotated as LMP1 up to 1100 bp size
JQ240451	Europe	Switzerland	2010	Annotated as LMP1 up to 1100 bp size
JQ240452	Europe	Switzerland	2010	Annotated as LMP1 up to 1100 bp size
JQ240453	Europe	Switzerland	2010	Annotated as LMP1 up to 1100 bp size
JQ240454	Europe	Switzerland	2010	Annotated as LMP1 up to 1100 bp size
JQ240455	Europe	Switzerland	2010	Annotated as LMP1 up to 1100 bp size
JQ240456	Europe	Switzerland	2010	Annotated as LMP1 up to 1100 bp size
JQ240457	Europe	Switzerland	2010	Annotated as LMP1 up to 1100 bp size
JQ240458	Europe	Switzerland	2010	Annotated as LMP1 up to 1100 bp size
JQ240459	Europe	Switzerland	2010	Annotated as LMP1 up to 1100 bp size
JQ240460	Europe	Switzerland	2010	Annotated as LMP1 up to 1100 bp size
JQ240461	Europe	Switzerland	2010	Annotated as LMP1 up to 1100 bp size
JQ240462	Europe	Switzerland	2010	Annotated as LMP1 up to 1100 bp size
JQ240463	Europe	Switzerland	2010	Annotated as LMP1 up to 1100 bp size
JQ240464	Europe	Switzerland	2010	Annotated as LMP1 up to 1100 bp size
JQ240465	Europe	Switzerland	2010	Annotated as LMP1 up to 1100 bp size
JQ240466	Europe	Switzerland	2010	Annotated as LMP1 up to 1100 bp size
JQ240467	Europe	Switzerland	2010	Annotated as LMP1 up to 1100 bp size
JQ240468	Europe	Switzerland	2010	Annotated as LMP1 up to 1100 bp size
KF871337	North America	United States of America	2008	Annotated as LMP1 up to 1100 bp size
KF871338	North America	United States of America	2008	Annotated as LMP1 up to 1100 bp size
KF871339	North America	United States of America	2008	Annotated as LMP1 up to 1100 bp size
KF871340	North America	United States of America	2009	Annotated as LMP1 up to 1100 bp size
KF871341	North America	United States of America	2008	Annotated as LMP1 up to 1100 bp size
KF871342	North America	United States of America	2008	Annotated as LMP1 up to 1100 bp size
KF871343	North America	United States of America	2008	Annotated as LMP1 up to 1100 bp size
KF871344	North America	United States of America	2009	Annotated as LMP1 up to 1100 bp size
KF871345	North America	United States of America	2010	Annotated as LMP1 up to 1100 bp size
KF871346	North America	United States of America	2009	Annotated as LMP1 up to 1100 bp size
KF871347	North America	United States of America	2010	Annotated as LMP1 up to 1100 bp size
KF871348	North America	United States of America	2009	Annotated as LMP1 up to 1100 bp size
KF871349	North America	United States of America	2009	Annotated as LMP1 up to 1100 bp size
KF871350	North America	United States of America	2009	Annotated as LMP1 up to 1100 bp size
KF871351	North America	United States of America	2009	Annotated as LMP1 up to 1100 bp size
KF871352	North America	United States of America	2009	Annotated as LMP1 up to 1100 bp size
KF871353	North America	United States of America	2009	Annotated as LMP1 up to 1100 bp size
KF871354	North America	United States of America	2010	Annotated as LMP1 up to 1100 bp size
KF871355	North America	United States of America	2010	Annotated as LMP1 up to 1100 bp size
KF871356	North America	United States of America	2010	Annotated as LMP1 up to 1100 bp size
KF871357	North America	United States of America	2010	Annotated as LMP1 up to 1100 bp size
KF871358	North America	United States of America	2010	Annotated as LMP1 up to 1100 bp size
KF871359	North America	United States of America	2010	Annotated as LMP1 up to 1100 bp size
KF871360	North America	United States of America	2010	Annotated as LMP1 up to 1100 bp size
KF871361	North America	United States of America	2010	Annotated as LMP1 up to 1100 bp size
KF871362	North America	United States of America	2010	Annotated as LMP1 up to 1100 bp size
KF871363	North America	United States of America	2010	Annotated as LMP1 up to 1100 bp size
V01555	North America	United States of America	1984	Annotated as LMP1 up to 1100 bp size
AY337721	Not applicable	Not applicable	1999	Annotated as LMP1 up to 1100 bp size
AY337722	Not applicable	Not applicable	1999	Annotated as LMP1 up to 1100 bp size
AY337723	Not applicable	Not applicable	1999	Annotated as LMP1 up to 1100 bp size
AY337724	Not applicable	Not applicable	1999	Annotated as LMP1 up to 1100 bp size
AY337725	Not applicable	Not applicable	1999	Annotated as LMP1 up to 1100 bp size
AY337726	Not applicable	Not applicable	1999	Annotated as LMP1 up to 1100 bp size
NC007605	Not applicable	Not applicable	2010	Annotated as LMP1 up to 1100 bp size
KR063343	South America	Argentina	1980	Annotated as LMP1 up to 1100 bp size
KT001102	South America	Argentina	1980	Annotated as LMP1 up to 1100 bp size
KT001103	South America	Argentina	1981	Annotated as LMP1 up to 1100 bp size
KY118019	South America	Argentina	2012	Annotated as LMP1 up to 1100 bp size
KY118020	South America	Argentina	2003	Annotated as LMP1 up to 1100 bp size
KY118021	South America	Argentina	2003	Annotated as LMP1 up to 1100 bp size
KY118022	South America	Argentina	2003	Annotated as LMP1 up to 1100 bp size
KY118023	South America	Argentina	2003	Annotated as LMP1 up to 1100 bp size
KY118024	South America	Argentina	2003	Annotated as LMP1 up to 1100 bp size
KY118025	South America	Argentina	2012	Annotated as LMP1 up to 1100 bp size
KY118026	South America	Argentina	2001	Annotated as LMP1 up to 1100 bp size
KY118027	South America	Argentina	2003	Annotated as LMP1 up to 1100 bp size
KY118028	South America	Argentina	2002	Annotated as LMP1 up to 1100 bp size
KY118029	South America	Argentina	2009	Annotated as LMP1 up to 1100 bp size
KY118030	South America	Argentina	2005	Annotated as LMP1 up to 1100 bp size
KY118031	South America	Argentina	2008	Annotated as LMP1 up to 1100 bp size
KY118032	South America	Argentina	2011	Annotated as LMP1 up to 1100 bp size
KY118033	South America	Argentina	2000	Annotated as LMP1 up to 1100 bp size
KY118034	South America	Argentina	1995	Annotated as LMP1 up to 1100 bp size
KY118035	South America	Argentina	2001	Annotated as LMP1 up to 1100 bp size
KY118036	South America	Argentina	2003	Annotated as LMP1 up to 1100 bp size
KY118037	South America	Argentina	2000	Annotated as LMP1 up to 1100 bp size
KY118038	South America	Argentina	2003	Annotated as LMP1 up to 1100 bp size
KY118039	South America	Argentina	1996	Annotated as LMP1 up to 1100 bp size
KY118040	South America	Argentina	2003	Annotated as LMP1 up to 1100 bp size
KY118041	South America	Argentina	2001	Annotated as LMP1 up to 1100 bp size
KY118042	South America	Argentina	2006	Annotated as LMP1 up to 1100 bp size
KY118043	South America	Argentina	1994	Annotated as LMP1 up to 1100 bp size
KY118044	South America	Argentina	1995	Annotated as LMP1 up to 1100 bp size
KY118045	South America	Argentina	1998	Annotated as LMP1 up to 1100 bp size
KY118046	South America	Argentina	1993	Annotated as LMP1 up to 1100 bp size
KY118047	South America	Argentina	2009	Annotated as LMP1 up to 1100 bp size
KY118048	South America	Argentina	2011	Annotated as LMP1 up to 1100 bp size
KY118049	South America	Argentina	2011	Annotated as LMP1 up to 1100 bp size
KY118050	South America	Argentina	2011	Annotated as LMP1 up to 1100 bp size
KY118051	South America	Argentina	2010	Annotated as LMP1 up to 1100 bp size
KY118052	South America	Argentina	2010	Annotated as LMP1 up to 1100 bp size
KY118053	South America	Argentina	2010	Annotated as LMP1 up to 1100 bp size
KY118054	South America	Argentina	2010	Annotated as LMP1 up to 1100 bp size
KY118055	South America	Argentina	2011	Annotated as LMP1 up to 1100 bp size
KY118056	South America	Argentina	2013	Annotated as LMP1 up to 1100 bp size
KY118057	South America	Argentina	2013	Annotated as LMP1 up to 1100 bp size
KY118058	South America	Argentina	2014	Annotated as LMP1 up to 1100 bp size
KY118059	South America	Argentina	2007	Annotated as LMP1 up to 1100 bp size
KY118060	South America	Argentina	2007	Annotated as LMP1 up to 1100 bp size
KY118061	South America	Argentina	2008	Annotated as LMP1 up to 1100 bp size
KY118062	South America	Argentina	2008	Annotated as LMP1 up to 1100 bp size
KY118063	South America	Argentina	2008	Annotated as LMP1 up to 1100 bp size
KY118064	South America	Argentina	2008	Annotated as LMP1 up to 1100 bp size
KY118065	South America	Argentina	2008	Annotated as LMP1 up to 1100 bp size
KY118066	South America	Argentina	2008	Annotated as LMP1 up to 1100 bp size
KY118067	South America	Argentina	2010	Annotated as LMP1 up to 1100 bp size
KY118068	South America	Argentina	2010	Annotated as LMP1 up to 1100 bp size
KY118069	South America	Argentina	2011	Annotated as LMP1 up to 1100 bp size
KY118070	South America	Argentina	2011	Annotated as LMP1 up to 1100 bp size
KY118071	South America	Argentina	2011	Annotated as LMP1 up to 1100 bp size
KY118072	South America	Argentina	2012	Annotated as LMP1 up to 1100 bp size
KY118073	South America	Argentina	2012	Annotated as LMP1 up to 1100 bp size
KY118074	South America	Argentina	2012	Annotated as LMP1 up to 1100 bp size
KY118075	South America	Argentina	2013	Annotated as LMP1 up to 1100 bp size
KY118076	South America	Argentina	2013	Annotated as LMP1 up to 1100 bp size
KY118077	South America	Argentina	2013	Annotated as LMP1 up to 1100 bp size
KY118078	South America	Argentina	2013	Annotated as LMP1 up to 1100 bp size
KY118079	South America	Argentina	2014	Annotated as LMP1 up to 1100 bp size
KY118080	South America	Argentina	2014	Annotated as LMP1 up to 1100 bp size
KY118081	South America	Argentina	2014	Annotated as LMP1 up to 1100 bp size
KY118082	South America	Argentina	2015	Annotated as LMP1 up to 1100 bp size
KY118083	South America	Argentina	2015	Annotated as LMP1 up to 1100 bp size
KP968257	South America	Brazil	1980	Annotated as LMP1 up to 1100 bp size
KP968258	South America	Brazil	1980	Annotated as LMP1 up to 1100 bp size
KR063344	South America	Brazil	1980	Annotated as LMP1 up to 1100 bp size
KR063345	South America	Brazil	1980	Annotated as LMP1 up to 1100 bp size
LN827562	Africa	Kenya	Not available	Retrieved from genome
LN827568	Africa	Kenya	Not available	Retrieved from genome
LN827571	Africa	Kenya	Not available	Retrieved from genome
LN827587	Africa	Kenya	Not available	Retrieved from genome
LN831023	Africa	Kenya	Not available	Retrieved from genome
LN827800	Africa	Nigeria	1965	Retrieved from genome
LN827526	Africa	Not available	Not available	Retrieved from genome
LN827527	Africa	Not available	Not available	Retrieved from genome
MG298834	Africa	Not available	2015	Retrieved from genome
MG298835	Africa	Not available	2015	Retrieved from genome
MG298842	Africa	Not available	2015	Retrieved from genome
MG298840	Africa	Uganda	2015	Retrieved from genome
MG298899	Africa	Uganda	2015	Retrieved from genome
MG298900	Africa	Uganda	2015	Retrieved from genome
MG298901	Africa	Uganda	2015	Retrieved from genome
MG298902	Africa	Uganda	2015	Retrieved from genome
LN827525	Asian	China	Not available	Retrieved from genome
MK540263	Asian	China	2013	Retrieved from genome
MK540266	Asian	China	2010	Retrieved from genome
MK540282	Asian	China	2011	Retrieved from genome
MK540303	Asian	China	2012	Retrieved from genome
MK540453	Asian	China	2013	Retrieved from genome
MG298849	Asian	India	2015	Retrieved from genome
MG298874	Asian	Indonesia	2015	Retrieved from genome
MG298885	Asian	Indonesia	2015	Retrieved from genome
LN827561	Asian	Republic of Korea	Not available	Retrieved from genome
MG298823	Asian	Taiwan	2015	Retrieved from genome
MG298824	Asian	Taiwan	2015	Retrieved from genome
MG298826	Asian	Taiwan	2015	Retrieved from genome
MG298837	Europe	France	2015	Retrieved from genome
LN827523	Europe	Germany	Not available	Retrieved from genome
LN827522	Europe	United Kingdom	Not available	Retrieved from genome
LN827524	Europe	United Kingdom	Not available	Retrieved from genome
MG298844	Europe	United Kingdom	2015	Retrieved from genome
MG298861	Europe	United Kingdom	2015	Retrieved from genome
MG298862	Europe	United Kingdom	2015	Retrieved from genome
LN824207	North America	United States of America	Not available	Retrieved from genome
LN827559	North America	United States of America	Not available	Retrieved from genome
MG298839	North America	United States of America	2015	Retrieved from genome
LN827578	Oceania	AU	Not available	Retrieved from genome
LN827594	Oceania	AU	Not available	Retrieved from genome
LN827799	Oceania	AU	Not available	Retrieved from genome
LN827544	Oceania	Papua New Guinea	Not available	Retrieved from genome
MG298912	Oceania	Papua New Guinea	2015	Retrieved from genome
MG298914	Oceania	Papua New Guinea	2015	Retrieved from genome
KP968259	South America	Brazil	1980	Retrieved from genome
KP968260	South America	Brazil	1980	Retrieved from genome
MG298828	South America	Argentina	2015	Retrieved from genome
MG298829	South America	Argentina	2015	Retrieved from genome
LN827563	Africa	Kenya		Retrieved from genome
LN824203	Africa	Kenya		Retrieved from genome
LN824204	Europe	England		Retrieved from genome
LN824205	Africa	Kenya		Retrieved from genome
LN824206	North America	USA		Retrieved from genome
LN824225	Europe	England		Retrieved from genome
LN824226	Europe	England		Retrieved from genome
LN827546	Europe	England		Retrieved from genome
LN827550	Africa	Kenya		Retrieved from genome
LN827551	Africa	Kenya		Retrieved from genome
LN827552	Africa	Kenya		Retrieved from genome
LN827555	North America	USA		Retrieved from genome
LN827556	Africa	Kenya		Retrieved from genome
LN827557	Africa	North Africa		Retrieved from genome
LN827558	Africa	Kenya		Retrieved from genome
LN827559	North America	USA		Retrieved from genome
LN827560	Africa	Kenya		Retrieved from genome
LN827564	Europe	England		Retrieved from genome
LN827565	Africa	Kenya		Retrieved from genome
LN827566	Africa	Kenya		Retrieved from genome
LN827573	Africa	Kenya		Retrieved from genome
LN827574	Africa	Kenya		Retrieved from genome
LN827577	Africa	Kenya		Retrieved from genome
LN827579	Africa	Kenya		Retrieved from genome
LN827580	Africa	Kenya		Retrieved from genome
LN827581	Africa	Kenya		Retrieved from genome
LN827582	Africa	Kenya		Retrieved from genome
LN827583	Australia	Australia		Retrieved from genome
LN827584	Australia	Australia		Retrieved from genome
LN827585	Africa	Kenya		Retrieved from genome
LN827586	Australia	Australia		Retrieved from genome
LN827589	Australia	Australia		Retrieved from genome
LN827590	Australia	Australia		Retrieved from genome
LN827591	Africa	Kenya		Retrieved from genome
LN827592	Australia	Australia		Retrieved from genome
LN827593	Australia	Australia		Retrieved from genome
LN827595	Australia	Australia		Retrieved from genome
LN827596	Australia	Australia		Retrieved from genome
LN827597	Australia	Australia		Retrieved from genome
LN827739	North America	USA		Retrieved from genome
MG298830	Africa	Kenya (Nairobi)		Retrieved from genome
MG298832	Africa	North Africa		Retrieved from genome
MG298836	Africa	North Africa		Retrieved from genome
MG298838	Africa	North Africa		Retrieved from genome
MG298841	Africa	Uganda		Retrieved from genome
MG298845	Eastern Asia	England (South Korea)		Retrieved from genome
MG298847	Europe	England		Retrieved from genome
MG298848	Western Asia	England (Sri Lakan)		Retrieved from genome
MG298850	Europe	England (Scotland)		Retrieved from genome
MG298851	Europe	England (Spain)		Retrieved from genome
MG298852	Western Asia	England (Indian)		Retrieved from genome
MG298854	Eastern Asia	England (Singapore)		Retrieved from genome
MG298855	Western Asia	England (Indian)		Retrieved from genome
MG298857	Western Asia	England (Indian)		Retrieved from genome
MG298860	Eurpe	England		Retrieved from genome
MG298863	Europe	England (Poland)		Retrieved from genome
MG298864	North America	USA		Retrieved from genome
MG298865	North America	USA		Retrieved from genome
MG298866	North America	USA		Retrieved from genome
MG298867	North America	USA		Retrieved from genome
MG298868	North America	USA		Retrieved from genome
MG298869	North America	USA		Retrieved from genome
MG298870	North America	USA		Retrieved from genome
MG298871	North America	USA		Retrieved from genome
MG298883	Southeast Asian	Indonesia		Retrieved from genome
MG298884	Southeast Asian	Indonesia		Retrieved from genome
MG298886	Southeast Asian	Indonesia		Retrieved from genome
MG298887	Southeast Asian	Indonesia		Retrieved from genome
MG298888	Southeast Asian	Indonesia		Retrieved from genome
MG298889	Southeast Asian	Indonesia		Retrieved from genome
MG298890	Southeast Asian	Indonesia		Retrieved from genome
MG298891	Southeast Asian	Indonesia		Retrieved from genome
MG298892	Southeast Asian	Indonesia		Retrieved from genome
MG298894	Southeast Asian	Indonesia		Retrieved from genome
MG298895	Southeast Asian	Indonesia		Retrieved from genome
MG298896	Southeast Asian	Indonesia		Retrieved from genome
MG298897	Southeast Asian	Indonesia		Retrieved from genome
MG298907	Southeast Asian	Papua New Guinea		Retrieved from genome
MG298908	Southeast Asian	Papua New Guinea		Retrieved from genome
MG298909	Southeast Asian	Papua New Guinea		Retrieved from genome
MG298910	Southeast Asian	Papua New Guinea		Retrieved from genome
MG298916	Southeast Asian	Papua New Guinea		Retrieved from genome
MH837512	Europe	France		Retrieved from genome
MH837517	Europe	France		Retrieved from genome
MH837520	Europe	France		Retrieved from genome
MH837521	Europe	France		Retrieved from genome
MH837524	Europe	France		Retrieved from genome
MH837526	Europe	France		Retrieved from genome
MH837527	Europe	France		Retrieved from genome
